# Supplementary material for: Synthesis and Molecular Docking Studies of Alkoxy- and Imidazole-Substituted Xanthones as α-Amylase and α-Glucosidase Inhibitors
Source: Molecules. 2023 May 18;28(10):4180. doi: 10.3390/molecules28104180 (PMC10222686; doi:10.3390/molecules28104180)
Supplement: Supplementary file 1 [file molecules-28-04180-s001.zip]

Archive with 1 entries (1 files):
- molecules-2374915-supplementary.pdf
